# Supplementary material for: Identification of Novel Artemisinin Hybrids Induce Apoptosis and Ferroptosis in MCF-7 Cells
Source: Int J Mol Sci. 2022 Dec 12;23(24):15768. doi: 10.3390/ijms232415768 (PMC9779727; doi:10.3390/ijms232415768)
Supplement: Supplementary file 1 [file ijms-23-15768-s001.zip]

Archive with 1 entries (1 files):
- ijms-1959734-supplementary.pdf
